# Supplementary material for: A Sticky Situation: Variable Agreement Between Platelet Function Tests Used to Assess Anti-platelet Therapy Response
Source: Front Cardiovasc Med. 2022 Jul 1;9:899594. doi: 10.3389/fcvm.2022.899594 (PMC9283921; doi:10.3389/fcvm.2022.899594)
Supplement: Supplementary file 1 [file Table_1.xlsx]

## Sheet: Supplementary Table 1
Sample ID	Patient ID	Age	Sex	Diagnosis	DAPT prescribed
A1	P1	25	F	Intracranial hypertension with venous sinus thrombosis	Daily ASA 325 mg and Clopidogrel 75 mg
A2	P2†	60	M	Unruptured cerebral artery aneurysm	Daily ASA 325 mg and Clopidogrel 75 mg
A3	P3	55	M	Recurrence, previously treated cerebral artery aneurysm rupture	Daily ASA 325 mg and Clopidogrel 75 mg
A4*	P4	73	F	Recurrence, previously treated cerebral artery aneurysm rupture	Daily ASA 325 mg and every other day Clopidogrel 75 mg
A5	P2†	60	M	Unruptured cerebral artery aneurysm	Daily ASA 325 mg and Clopidogrel 75 mg
A6	P2†	60	M	Unruptured cerebral artery aneurysm	Daily ASA 81 mg and Ticagrelor 90 mg
A7	P5	44	F	Recurrence, previously treated cerebral artery aneurysm rupture	Daily ASA 325 mg and Clopidogrel 75 mg
A8	P6	55	M	Unruptured cerebral artery aneurysm	Daily ASA 325 mg and Clopidogrel 75 mg
A9	P7	56	F	Unruptured cerebral artery aneurysm	Daily ASA 325 mg and Clopidogrel 75 mg
A10	P8	61	M	Recurrence, previously treated cerebral artery aneurysm rupture	Daily ASA 325 mg and Clopidogrel 75 mg
A11	P9	58	F	Unruptured cerebral artery aneurysm	Daily ASA 325 mg and Clopidogrel 75 mg
A12	P10	55	F	Recurrence, previously treated cerebral artery aneurysm rupture	Daily ASA 325 mg and Clopidogrel 75 mg
A13*	P11‡	58	F	Initial presentation, ruptured cerebral artery aneurysm	Daily ASA 325 mg and Clopidogrel 75 mg
A14	P12	28	F	Unruptured cerebral artery aneurysm	Daily ASA 325 mg and Clopidogrel 75 mg
A15	P13	65	F	Unruptured cerebral artery aneurysm	Daily ASA 325 mg and Clopidogrel 75 mg
A16	P14	47	F	Unruptured cerebral artery aneurysm	Daily ASA 325 mg and Clopidogrel 75 mg
A17	P15	60	F	Unruptured cerebral artery aneurysm	Daily ASA 325 mg and Clopidogrel 75 mg
A18*	P11‡	58	F	Initial presentation, ruptured cerebral artery aneurysm	Daily ASA 325 mg and Clopidogrel 75 mg
A19	P16	34	M	Recurrence, previously treated cerebral artery aneurysm rupture	Daily ASA 325 mg and Clopidogrel 75 mg
A20	P17	56	F	Unruptured cerebral artery aneurysm	Daily ASA 325 mg and Clopidogrel 75 mg
Supplementary Table 1. Clinical characteristics of study samples.
All samples were drawn peri-procedurally from neurovascular patients undergoing cerebral angiogram with planned endovascular intervention (stenting, coil/pipeline device embolization). Most samples were drawn prior to planned procedure to measure adequate platelet inhibition; Asterisks (*) indicate samples drawn for post-procedure DAPT monitoring. Daggers († or ‡) indicate patients with multiple …
